# Supplementary material for: Influence of egg card color preference, inoculation time, generational succession, and learning experience on the parasitism of Trichogramma ostriniae
Source: PLoS One. 2025 Feb 21;20(2):e0315970. doi: 10.1371/journal.pone.0315970 (PMC11844909; doi:10.1371/journal.pone.0315970)
Supplement: S1 Raw data — (XLSX) [file pone.0315970.s001.xlsx]

## Sheet:  Selection of different color 
Selection of different color cardboard by T. ostriniae						Table 1 Preference of T. ostriniae to egg cards of different colors
Parasitism on colored egg cards		Relative amounts of parasitism	average parasitism on white egg cards	normalized parasitism on white egg cards		Egg cards of different colors	Relative amounts of parasitism		Minimum	Maximum
Yellow	White						Mean±SE	95% Confidence interval
64	48	1.33333	45.25	1.06077		Red	0.23±0.04 c	0.12~0.34	0.14	0.31
64	50	1.28	45.25	1.10497		Pink	0.85±0.09 b	0.63~1.08	0.69	1.24
48	43	1.11628	45.25	0.950276		Orange	0.91±0.06 b	0.76~1.05	0.79	1.16
49	40	1.225	45.25	0.883978		Blue	0.89±0.06 b	0.75~1.04	0.67	1.02
Parasitism on colored egg cards		Relative amounts of parasitism	average parasitism on white egg cards	normalized parasitism on white egg cards		Green	0.90±0.11 b	0.56~1.24	0.72	1.2
Green	White					Yellow	1.24±0.05 a	1.09~1.39	1.12	1.33
60	50	1.2	60.5	0.826446		White	1.00±0.04 b	0.92~1.08	0.76	1.56
42	48	0.901	60.5	0.793388
54	75	0.72	60.5	1.23967
54	69	0.782609	60.5	1.1405
Parasitism on colored egg cards		Relative amounts of parasitism	average parasitism on white egg cards	normalized parasitism on white egg cards
Blue	White
41	52	0.788462	50.3333	1.03311
40	44	0.909091	50.3333	0.874172
50	75	0.666667	50.3333	1.49007
35	37	0.945946	50.3333	0.735099
43	42	1.02381	50.3333	0.834437
53	52	1.01923	50.3333	1.03311
Parasitism on colored egg cards		Relative amounts of parasitism	average parasitism on white egg cards	normalized parasitism on white egg cards
Orange	White
106	129	0.821705	78.3333	1.64681
93	80	1.1625	78.3333	1.02128
58	64	0.90625	78.3333	0.817021
58	61	0.95082	78.3333	0.778723
54	68	0.794118	78.3333	0.868085
55	68	0.808824	78.3333	0.868085
Parasitism on colored egg cards		Relative amounts of parasitism	average parasitism on white egg cards	normalized parasitism on white egg cards
Pink	White
34	48	0.708333	45.8333	1.04727
27	39	0.692308	45.8333	0.850909
52	42	1.2381	45.8333	0.916364
29	41	0.707317	45.8333	0.894545
49	50	0.98	45.8333	1.09091
44	55	0.8	45.8333	1.2
Parasitism on colored egg cards		Relative amounts of parasitism	average parasitism on white egg cards	normalized parasitism on white egg cards
Red	White
14	60	0.233333	58.5	1.02564
17	55	0.309091	58.5	0.940171
11	45	0.244444	58.5	0.769231
10	74	0.135135	58.5	1.26496

## Sheet: Inoculation time
Effect of inoculation time on the parasitism of T. ostriniae
Inoculation time	Parasitism on colored egg cards		Relative amounts of parasitism	Average parasitism on white egg cards	Normalized parasitism on white egg cards		Fig 1. The change of relative amounts of parasitism to egg cards of yellow background in T. ostriniae at different inoculation times
	Yellow	White					Inoculation time (h)	Mean of relative parasitism on yellow egg cards
8h	26	16	1.625	20.25	0.790123		8	1.76
	45	26	1.73077	20.25	1.28395		16	1.95
	40	18	2.22222	20.25	0.888889		24	1.21
	31	21	1.47619	20.25	1.03704		32	1.25
16h	45	18	2.5	28.8	0.625		40	1.11
	22	20	1.1	28.8	0.694444		48	1.15
	70	30	2.33333	28.8	1.04167
	55	22	2.5	28.8	0.763889
	71	54	1.31481	28.8	1.875		Fig 2. The differences in relative amounts of parasitism to yellow egg cards in T. ostriniae at the same inoculation time
24h	63	44	1.43182	45.4	0.969163			Mean of relative parasitism	Inoculation time (h)
	57	51	1.11765	45.4	1.12335				8	16	24	32	40	48
	50	47	1.06383	45.4	1.03524			White	1	1	1	1	1	1
	48	39	1.23077	45.4	0.859031			Yellow	1.76	1.95	1.21	1.25	1.11	1.15
	55	46	1.19565	45.4	1.01322
32h	66	53	1.24528	58.3333	0.908571			Standard error of relative parasitism	Inoculation time (h)
	74	57	1.29825	58.3333	0.977143				8	16	24	32	40	48
	78	65	1.2	58.3333	1.11429			White	0.11	0.23	0.04	0.06	0.14	0.15
40h	65	52	1.25	39	1.33333			Yellow	0.16	0.31	0.06	0.03	0.18	0.11
	28	37	0.756757	39	0.948718
	40	26	1.53846	39	0.666667		Table 2 Difference of parasitic quantity to egg cards of yellow background in T. ostriniae at different inoculation time
	36	41	0.878049	39	1.05128		Inoculation time (h)	Relative amounts of parasitism		Minimum	Maximum
48h	65	42	1.54762	60	0.7			Mean±SE	95% Confidence interval
	92	78	1.17949	60	1.3		8	1.76±0.16 ab	1.25~2.28	1.48	2.22
	38	35	1.08571	60	0.583333		16	1.95±0.31 a	1.10~2.80	1.1	2.5
	60	66	0.909091	60	1.1		24	1.21±0.06 bc	1.03~1.38	1.06	1.43
	81	79	1.02532	60	1.31667		32	1.25±0.03 bc	1.13~1.37	1.2	1.3
							40	1.11±0.18 c	0.54~1.67	0.76	1.54
							48	1.15±0.11 c	0.85~1.45	0.91	1.55

## Sheet: Generations
The Impact of Generational Succession of Parasitoid Wasps on the Parasitism of T. ostriniae
Parent female wasps							Table 3 Difference of parasitic quantity to yellow egg cards in T. ostriniae with different generations
Parasitism on colored egg cards		Relative amounts of parasitism	Total parasitism	Distribution of parasitized eggs (%)			Generations	Relative amounts of parasitism		Minimum	Maximum
Yellow	White			Yellow	White			Mean±SE	95% Confidence interval
146	121	1.20661	267	54.6816	45.3184		Parent female wasps	1.31±0.12	0.99~1.64	1.02	1.67
142	139	1.02158	281	50.5338	49.4662		F1	1.26±0.08	1.05~1.47	1.03	1.47
149	89	1.67416	238	62.605	37.395		F2	1.27±0.11	0.98~1.56	1.03	1.66
101	68	1.48529	169	59.7633	40.2367		F3	1.35±0.11	1.00~1.70	1.04	1.52
97	82	1.18293	179	54.1899	45.8101		F4	1.22±0.07	1.01~1.43	1.05	1.46
F1							F5	1.30±0.05	1.15~1.44	1.14	1.44
Parasitism on colored egg cards		Relative amounts of parasitism	Total parasitism	Distribution of parasitized eggs (%)
Yellow	White			Yellow	White
160	109	1.46789	269	59.4796	40.5204		Fig 3. Distribution of parasitized eggs to yellow-white egg cards in T. ostriniae with different generations
134	115	1.16522	249	53.8153	46.1847		Generations	Mean of distribution of parasitized eggs (%)		Standard error of distribution of parasitized eggs (%)
129	96	1.34375	225	57.3333	42.6667			Yellow	White	Yellow	White
155	151	1.02649	306	50.6536	49.3464		Parent female wasps	56.36	43.65	2.15	2.15
108	84	1.28571	192	56.25	43.75		F1	55.51	44.49	1.52	1.52
F2							F2	55.63	44.37	1.91	1.91
Parasitism on colored egg cards		Relative amounts of parasitism	Total parasitism	Distribution of parasitized eggs (%)			F3	57.17	42.83	2.15	2.15
Yellow	White			Yellow	White		F4	54.71	45.29	1.5	1.5
166	100	1.66	266	62.406	37.594		F5	56.34	43.66	1	1
177	138	1.28261	315	56.1905	43.8095
97	94	1.03191	191	50.7853	49.2147
117	99	1.17817	216	54.1667	45.8333
143	119	1.20168	262	54.5802	45.4198
F3
Parasitism on colored egg cards		Relative amounts of parasitism	Total parasitism	Distribution of parasitized eggs (%)
Yellow	White			Yellow	White
154	105	1.46667	259	59.4595	40.5405
152	110	1.38182	262	58.0153	41.9847
115	111	1.03604	226	50.885	49.115
155	102	1.51961	257	60.3113	39.6887
F4
Parasitism on colored egg cards		Relative amounts of parasitism	Total parasitism	Distribution of parasitized eggs (%)
Yellow	White			Yellow	White
119	114	1.04386	233	51.073	48.927
159	125	1.272	284	55.9859	44.0141
87	81	1.07407	168	51.7857	48.2143
134	108	1.24074	242	55.3719	44.6281
140	96	1.45833	236	59.322	40.678
F5
Parasitism on colored egg cards		Relative amounts of parasitism	Total parasitism	Distribution of parasitized eggs (%)
Yellow	White			Yellow	White
146	118	1.23729	264	55.303	44.697
108	95	1.13684	203	53.202	46.798
140	108	1.2963	248	56.4516	43.5484
172	126	1.36508	298	57.7181	42.2819
170	118	1.44068	288	59.0278	40.9722

## Sheet: Learning experience
Influence of learning experience on the parasitism of T. ostriniae
Inexperienced wasps							Table 4 Difference of parasitism to yellow egg cards in T. ostriniae with different learning experience
Parasitism on colored egg cards		Relative amounts of parasitism	Total parasitism	Distribution of parasitized eggs (%)			Learning experience	Relative amounts of parasitism		Minimum	Maximum
Yellow	White			Yellow	White			Mean±SE	95% Confidence interval
80	51	1.56863	131	61.0687	38.9313		Inexperienced wasps	1.28±0.10	1.00~1.56	1.03	1.57
96	67	1.43284	163	58.8957	41.1043		Larval learning wasps	1.26±0.08	1.05~1.47	1.03	1.47
162	157	1.03185	319	50.7837	49.2163		Post-eclosion learning wasps	1.18±0.06	1.01~1.34	1.07	1.4
101	91	1.10989	192	52.6042	47.3958
88	70	1.25714	158	55.6962	44.3038
Larval learning wasps							Fig 4. Distribution of parasitized eggs to yellow-white egg cards in T. ostriniae with different learning experiences
Parasitism on colored egg cards		Relative amounts of parasitism	Total parasitism	Distribution of parasitized eggs (%)			Learning experience	Mean of distribution of parasitized eggs (%)		Standard error of distribution of parasitized eggs (%)
Yellow	White			Yellow	White			Yellow	White	Yellow	White
160	109	1.46789	269	59.4796	40.5204		Inexperienced wasps	55.81	44.19	1.91	1.91
134	115	1.16522	249	53.8153	46.1847		Larval learning wasps	55.51	44.49	1.52	1.52
129	96	1.34375	225	57.3333	42.6667		Post-eclosion learning wasps	53.9	46.1	1.18	1.18
155	151	1.02649	306	50.6536	49.3464
108	84	1.28571	192	56.25	43.75
Post-eclosion learning wasps
Parasitism on colored egg cards		Relative amounts of parasitism	Total parasitism	Distribution of parasitized eggs (%)
Yellow	White			Yellow	White
85	73	1.16438	158	53.7975	46.2025
116	104	1.11538	220	52.7273	47.2727
132	94	1.40426	226	58.4071	41.5929
62	55	1.12727	117	52.9915	47.0085
65	61	1.06557	126	51.5873	48.4127
